# Supplementary material for: Mismatch Between Specific and Genetic Diversity in an Evergreen Broadleaf Forest in Southeast China: A Study Case of 10.24 ha Forest Dynamics Plot of Huangshan
Source: Front Plant Sci. 2022 Jan 31;12:706006. doi: 10.3389/fpls.2021.706006 (PMC8841795; doi:10.3389/fpls.2021.706006)
Supplement: Supplementary file 1 [file Data_Sheet_1.CSV]

plot	Adinandra millettii	Albizia kalkora	Alniphyllum fortunei	Aphananthe aspera	Aralia chinensis	Aralia echinocaulis	Betula luminifera	Callicarpa giraldii	Callicarpa japonica	Camellia cuspidata	Camellia fraterna	Castanopsis eyrei	Castanopsis sclerophylla	Cinnamomum chekiangense	Cinnamomum subavenium	Clerodendrum cyrtophyllum	Clerodendrum trichotomum	Cunninghamia lanceolata	Cyclobalanopsis glauca	Cyclobalanopsis myrsinifolia	Cyclobalanopsis stewardiana	Dalbergia hupeana	Diospyros glaucifolia	Diospyros kaki var. silvestris	Distylium racemosum	Emmenopterys henryi	Eurya brevistyla	Eurya muricata	Eurya nitida	Eurya rubiginosa var. attenuata	Euscaphis japonica	Fortunearia sinensis	Fraxinus insularis	Gardenia jasminoides	Ilex chinensis	Ilex editicostata	Ilex ficoidea	Ilex micrococca	Ilex nitidissima	Ilex rotunda	Ilex suaveolens	Ilex wilsonii	Itea oblonga	Juniperus formosana	Lindera aggregata	Lindera glauca	Liquidambar formosana	Lithocarpus harlandii	Litsea coreana var. sinensis
D0101	0	2	0	0	0	0	0	0	0	0	8	31	0	6	0	0	0	0	22	0	0	0	0	0	0	0	0	9	45	0	0	0	0	0	4	1	0	0	0	0	0	0	0	0	2	0	0	0	0
D0104	0	0	0	0	0	0	0	0	0	0	0	24	0	0	0	0	0	3	1	0	0	0	0	0	0	0	0	0	0	0	0	0	0	0	7	0	0	0	0	0	0	0	0	0	0	0	0	0	0
D0108	9	0	1	0	0	0	0	0	2	0	18	23	0	1	4	0	0	11	3	0	2	0	0	0	0	0	0	0	48	0	0	0	0	0	6	0	0	0	0	1	0	0	5	0	0	0	3	0	0
D0211	50	0	1	0	0	0	0	0	0	0	2	253	0	0	0	0	0	0	4	1	1	0	0	0	0	0	0	0	19	0	0	0	0	0	0	0	1	1	0	0	39	0	0	5	0	0	0	0	4
D0307	6	0	0	0	0	0	0	0	0	0	1	76	0	6	0	0	0	1	21	0	0	1	0	0	13	0	0	0	28	1	0	0	0	0	1	0	0	1	0	0	7	0	0	0	0	0	0	0	1
D0403	5	0	3	0	0	0	0	0	0	0	2	88	0	0	0	0	0	0	11	0	0	0	0	0	0	0	0	0	1	4	0	0	0	0	0	0	0	0	0	0	1	0	0	0	0	0	0	0	0
D0411	16	0	1	0	0	0	0	0	0	0	0	164	0	0	0	0	0	1	3	2	0	0	0	0	0	0	0	2	29	0	0	0	0	0	0	0	0	2	0	3	73	14	0	7	0	0	0	1	8
D0601	0	1	0	0	0	0	0	0	0	0	22	25	0	0	2	0	0	0	37	0	0	7	0	0	11	0	0	3	43	5	0	0	0	0	3	0	0	0	0	0	0	1	4	0	0	0	0	0	5
D0606	0	0	0	0	0	0	0	0	0	0	0	184	0	0	0	0	0	0	3	0	0	0	0	0	0	0	1	0	3	0	0	0	0	0	1	0	0	0	0	0	16	5	0	2	0	0	0	0	8
D0609	28	1	0	0	0	0	0	0	0	4	13	46	0	0	2	1	0	0	2	0	4	0	0	0	0	0	0	0	43	0	0	0	0	0	1	0	1	0	6	0	3	2	9	0	0	0	0	0	4
D0613	21	4	7	0	0	0	0	1	0	0	17	26	1	4	11	0	0	1	3	7	0	0	0	0	0	0	0	6	14	0	0	0	0	0	1	2	0	0	0	0	1	1	2	0	0	0	0	0	1
D0704	0	5	1	0	0	0	0	0	0	0	0	36	0	0	0	0	0	0	33	0	0	5	0	0	0	0	0	0	19	2	0	0	0	0	1	0	0	0	0	0	0	0	0	0	0	0	0	0	0
D0711	2	0	4	0	0	0	1	0	0	0	1	38	0	0	0	0	0	0	1	4	2	0	2	0	0	1	0	0	23	0	0	0	0	0	0	0	0	0	0	0	18	1	0	0	0	0	0	0	1
D0808	20	4	0	0	0	0	0	0	0	0	8	40	0	1	0	1	0	0	28	1	0	0	0	1	0	0	0	0	59	4	0	0	0	0	2	0	0	0	0	0	19	8	5	0	0	0	4	0	13
D0902	0	2	0	0	0	0	0	0	0	0	0	25	0	1	0	0	0	0	51	0	0	0	0	0	0	0	0	1	23	3	0	0	1	0	0	0	0	0	0	0	0	0	3	0	0	2	2	0	2
D0904	0	7	0	0	0	0	0	0	0	0	0	35	0	0	0	0	0	0	6	0	0	0	0	0	0	0	0	0	138	4	0	0	0	0	0	0	0	0	0	0	0	1	0	0	5	1	0	0	6
D1006	13	0	1	0	0	0	0	0	0	0	10	16	0	0	0	0	0	0	11	0	0	0	0	0	0	0	0	1	125	1	0	0	0	0	6	0	0	0	3	0	10	7	2	0	0	0	1	0	9
D1013	8	3	0	0	1	2	0	0	0	2	21	30	0	0	2	2	0	1	11	0	0	0	0	0	0	0	0	0	157	0	0	0	0	0	4	4	4	0	3	5	7	8	6	0	0	1	0	0	5
D1109	6	0	0	0	0	0	1	0	0	0	10	33	0	0	0	0	0	0	4	0	0	0	0	0	0	0	0	0	96	0	0	0	0	0	0	0	0	0	0	0	0	3	6	0	0	1	0	0	0
D1201	0	0	1	0	0	0	0	0	0	0	9	22	0	3	3	1	0	1	9	0	0	0	0	0	0	0	0	7	49	6	1	0	0	0	3	0	0	0	0	0	0	0	5	0	0	0	0	0	0
D1205	2	0	0	0	0	0	0	0	0	0	8	60	0	1	0	0	0	13	11	0	0	0	0	0	0	0	0	16	53	35	0	0	0	0	0	0	0	0	0	0	0	0	1	0	1	0	0	0	0
D1211	4	0	0	0	0	0	0	2	0	2	11	15	0	1	0	2	0	2	8	0	0	0	0	0	0	0	0	4	54	0	2	0	0	1	0	5	0	0	2	0	8	0	0	0	2	0	0	0	0
D1309	3	1	3	0	0	1	1	0	0	0	14	67	0	0	0	1	2	7	17	0	0	0	0	0	0	0	0	0	53	9	0	0	0	0	1	0	0	0	0	0	0	6	1	0	0	0	0	0	7
D1313	8	0	0	1	0	5	0	1	0	1	9	5	0	0	5	0	0	7	3	0	1	3	0	0	0	1	0	0	16	0	0	4	0	0	0	0	1	0	1	0	1	1	2	0	0	2	0	0	0
[truncated: 38 more columns]
